# Supplementary material for: Computational Screening for the Anticancer Potential of Seed-Derived Antioxidant Peptides: A Cheminformatic Approach
Source: Molecules. 2021 Dec 6;26(23):7396. doi: 10.3390/molecules26237396 (PMC8659047; doi:10.3390/molecules26237396)
Supplement: Supplementary file 1 [file molecules-26-07396-s001.zip]

Archive with 1 entries (1 files):
- molecules-1493034-supplementary.pdf
